# Supplementary material for: Persistence of the Probiotic Lacticaseibacillus rhamnosus Strain GG (LGG) in an In Vitro Model of the Gut Microbiome
Source: Int J Mol Sci. 2022 Oct 26;23(21):12973. doi: 10.3390/ijms232112973 (PMC9657340; doi:10.3390/ijms232112973)
Supplement: Supplementary file 1 [file ijms-23-12973-s001.zip]

Archive with 1 entries (1 files):
- ijms-1969512-supplementary.xlsx
