# Supplementary material for: Persistence of the Probiotic Lacticaseibacillus rhamnosus Strain GG (LGG) in an In Vitro Model of the Gut Microbiome
Source: Int J Mol Sci. 2022 Oct 26;23(21):12973. doi: 10.3390/ijms232112973 (PMC9657340; doi:10.3390/ijms232112973)
Supplement: Supplementary file 1 [file ijms-23-12973-s001.zip › ijms-1969512-supplementary.xlsx]

## Sheet: qPCR_values
sampleID	concentration/mL	sd	donor	fraction	site	day_post_inoculation
Day15.AC1.L	24150	15310	1	lumen	AC	-2
Day15.AC1.M	11520	3361	1	mucosa	AC	-2
Day15.DC1.L	25660	23260	1	lumen	DC	-2
Day15.DC1.M	12630	3805	1	mucosa	DC	-2
Day15.TC1.L	16650	14150	1	lumen	TC	-2
Day15.TC1.M	25350	10320	1	mucosa	TC	-2
Day17.AC1.L	61170	13110	1	lumen	AC	-1
Day17.AC1.M	6477	2814	1	mucosa	AC	-1
Day17.DC1.L	5865	1906	1	lumen	DC	-1
Day17.DC1.M	83580	44650	1	mucosa	DC	-1
Day17.TC1.L	30820	19740	1	lumen	TC	-1
Day17.TC1.M	15930	11900	1	mucosa	TC	-1
Day21.0.AC1.L	7228	4330	1	lumen	AC	0
Day21.0.AC1.M	10400	1615	1	mucosa	AC	0
Day21.0.DC1.L	9131	854.7	1	lumen	DC	0
Day21.0.DC1.M	15420	8430	1	mucosa	DC	0
Day21.0.TC1.L	25840	14570	1	lumen	TC	0
Day21.0.TC1.M	15060	13880	1	mucosa	TC	0
Day21.1.AC1.L	771900000	2.64458e+07	1	lumen	AC	0.1
Day21.1.DC1.L	110600	42060	1	lumen	DC	0.1
Day21.1.TC1.L	76670	16020	1	lumen	TC	0.1
Day21.2.AC1.L	5254000000	3959000000	1	lumen	AC	0.2
Day21.2.DC1.L	17290000	1066000	1	lumen	DC	0.2
Day21.2.TC1.L	1240000000	767400000	1	lumen	TC	0.2
Day21.3.AC1.L	257100000	97060000	1	lumen	AC	0.3
Day21.3.DC1.L	17330000	6998000	1	lumen	DC	0.3
Day21.3.TC1.L	65420000	1656000	1	lumen	TC	0.3
Day21.4.AC1.L	230100000	4271000	1	lumen	AC	0.4
Day21.4.DC1.L	12820000	582400	1	lumen	DC	0.4
Day21.4.TC1.L	72990000	1944000	1	lumen	TC	0.4
Day21.5.AC1.L	177700000	6627000	1	lumen	AC	0.5
Day21.5.DC1.L	32120000	2099000	1	lumen	DC	0.5
Day21.5.TC1.L	58230000	1025000	1	lumen	TC	0.5
Day22.AC1.L	63340000	2285000	1	lumen	AC	1
Day22.DC1.L	30840000	2794000	1	lumen	DC	1
Day22.TC1.L	38650000	946600	1	lumen	TC	1
Day23.AC1.L	28200000	2081000	1	lumen	AC	2
Day23.AC1.M	9295000	260300	1	mucosa	AC	2
Day23.DC1.L	39190000	839300	1	lumen	DC	2
Day23.DC1.M	184800	59410	1	mucosa	DC	2
Day23.TC1.L	27390000	1133000	1	lumen	TC	2
Day23.TC1.M	219600	30060	1	mucosa	TC	2
Day24.AC1.L	13210000	461500	1	lumen	AC	3
Day24.DC1.L	35660000	1950000	1	lumen	DC	3
Day24.TC1.L	13970000	257000	1	lumen	TC	3
Day25.AC1.L	6494000	204900	1	lumen	AC	4
Day25.AC1.M	1204000	969400	1	mucosa	AC	4
Day25.DC1.L	13330000	10640000	1	lumen	DC	4
Day25.DC1.M	61890	49180	1	mucosa	DC	4
Day25.TC1.L	3619000	73400	1	lumen	TC	4
Day25.TC1.M	265100	163100	1	mucosa	TC	4
Day26.AC1.L	5424000	3617000	1	lumen	AC	5
Day26.DC1.L	15740000	4269000	1	lumen	DC	5
Day26.TC1.L	2538000	1602000	1	lumen	TC	5
Day27.AC1.L	3693000	2166000	1	lumen	AC	6
Day27.AC1.M	952800	477900	1	mucosa	AC	6
Day27.DC1.L	4531000	2986000	1	lumen	DC	6
Day27.DC1.M	149700	73140	1	mucosa	DC	6
Day27.TC1.L	2348000	1690000	1	lumen	TC	6
Day27.TC1.M	91580	74930	1	mucosa	TC	6
Day28.AC1.L	3378000	2356000	1	lumen	AC	7
Day28.DC1.L	7100000	4310000	1	lumen	DC	7
Day28.TC1.L	2384000	1894000	1	lumen	TC	7
Day29.AC1.L	1240000	826700	1	lumen	AC	8
Day29.AC1.M	30320	19980	1	mucosa	AC	8
Day29.DC1.L	5169000	3663000	1	lumen	DC	8
Day29.DC1.M	85600	87760	1	mucosa	DC	8
Day29.TC1.L	1612000	1190000	1	lumen	TC	8
Day29.TC1.M	26120	18810	1	mucosa	TC	8
Day31.AC1.L	469200	535400	1	lumen	AC	10
Day31.AC1.M	81190	5712	1	mucosa	AC	10
Day31.DC1.L	3173000	606700	1	lumen	DC	10
Day31.DC1.M	126600	30890	1	mucosa	DC	10
Day31.TC1.L	371300	326300	1	lumen	TC	10
Day31.TC1.M	145500	26190	1	mucosa	TC	10
Day33.AC1.L	99180	34210	1	lumen	AC	15
Day33.AC1.M	27180	2730	1	mucosa	AC	15
Day33.DC1.L	1334000	246800	1	lumen	DC	15
Day33.DC1.M	27330	8948	1	mucosa	DC	15
Day33.TC1.L	129000	10370	1	lumen	TC	15
Day33.TC1.M	23570	5595	1	mucosa	TC	15
Inoculum	24800	15830	1	inoculum	inoculum	-10
Day0.1	6100	1945	2	inoculum	inoculum	-10
Ac2.D24	696.3	125.4	2	lumen	AC	-3
Ac2.D24.M	336.6	96.83	2	mucosa	AC	-3
Ac2.D27	2377	0	2	lumen	AC	-2
Ac2.D27.M	1883	0	2	mucosa	AC	-2
Ac2.D29	3266	1480	2	lumen	AC	-1
Ac2.D29.M	0	0	2	mucosa	AC	-1
Ac2.D30.S0	1292	1010	2	lumen	AC	0
Ac2.D30.S1	412000000	3.01227e+07	2	lumen	AC	0.1
Ac2.D30.S2	203900000	17080000	2	lumen	AC	0.2
Ac2.D30.S3	88040000	29390000	2	lumen	AC	0.3
Ac2.D30.S4	105400000	4475000	2	lumen	AC	0.4
Ac2.D30.S5	54490000	798500	2	lumen	AC	0.5
Ac2.D31	19150000	605000	2	lumen	AC	1
Ac2.D31.M	7186000	218000	2	mucosa	AC	1
Ac2.D32	7469000	1525000	2	lumen	AC	2
Ac2.D33	4967000	191700	2	lumen	AC	3
Ac2.D33.M	557300	53230	2	mucosa	AC	3
Ac2.D34	1074000	102600	2	lumen	AC	4
Ac2.D35	890200	23950	2	lumen	AC	5
Ac2.D35.M	361300	68530	2	mucosa	AC	5
Ac2.D36	736000	157900	2	lumen	AC	6
Ac2.D37	456900	78430	2	lumen	AC	7
Ac2.D37.M	177400	17570	2	mucosa	AC	7
Ac2.D38	369200	57270	2	lumen	AC	8
Ac2.D40	183900	7622	2	lumen	AC	10
Ac2.D40.M	127900	5948	2	mucosa	AC	10
Tc2.D24	287.9	2.896	2	lumen	TC	-3
Tc2.D24.M	213.6	0	2	mucosa	TC	-3
Tc2.D27	0	0	2	lumen	TC	-2
Tc2.D27.M	1609	0	2	mucosa	TC	-2
Tc2.D29	1699	0	2	lumen	TC	-1
Tc2.D29.M	3488	0	2	mucosa	TC	-1
Tc2.D30.S0	4554	549	2	lumen	TC	0
Tc2.D30.S1	1984	30.34	2	lumen	TC	0.1
Tc2.D30.S2	45910000	5612000	2	lumen	TC	0.2
Tc2.D30.S3	7809000	1124000	2	lumen	TC	0.3
Tc2.D30.S4	10790000	75750	2	lumen	TC	0.4
Tc2.D30.S5	28710000	910000	2	lumen	TC	0.5
Tc2.D31	5801000	623000	2	lumen	TC	1
Tc2.D31.M	124800	13540	2	mucosa	TC	1
Tc2.D32	3031000	748100	2	lumen	TC	2
Tc2.D33	1527000	26030	2	lumen	TC	3
Tc2.D33.M	69080	4292	2	mucosa	TC	3
Tc2.D34	1231000	194000	2	lumen	TC	4
Tc2.D35	765300	29280	2	lumen	TC	5
Tc2.D35.M	94270	5399	2	mucosa	TC	5
Tc2.D36	277000	33930	2	lumen	TC	6
Tc2.D37	186300	28070	2	lumen	TC	7
Tc2.D37.M	68620	9598	2	mucosa	TC	7
Tc2.D38	550500	117500	2	lumen	TC	8
Tc2.D40	59160	6390	2	lumen	TC	10
Tc2.D40.M	11480	3143	2	mucosa	TC	10
Dc2.D24	374.6	0	2	lumen	DC	-3
Dc2.D24.M	173.8	6.992	2	mucosa	DC	-3
Dc2.D27	2029	400.3	2	lumen	DC	-2
Dc2.D27.M	1883	0	2	mucosa	DC	-2
Dc2.D29	2312	0	2	lumen	DC	-1
Dc2.D29.M	4103	796.5	2	mucosa	DC	-1
Dc2.D30.S0	2284	321	2	lumen	DC	0
Dc2.D30.S1	5032	117.2	2	lumen	DC	0.1
Dc2.D30.S2	7503000	773400	2	lumen	DC	0.2
Dc2.D30.S3	1183000	300000	2	lumen	DC	0.3
Dc2.D30.S4	1220000	44220	2	lumen	DC	0.4
Dc2.D30.S5	3281000	74460	2	lumen	DC	0.5
Dc2.D31	1474000	124000	2	lumen	DC	1
Dc2.D31.M	10010	1300	2	mucosa	DC	1
Dc2.D32	1695000	211000	2	lumen	DC	2
Dc2.D33	1313000	17760	2	lumen	DC	3
Dc2.D33.M	22320	1387	2	mucosa	DC	3
Dc2.D34	1163000	174400	2	lumen	DC	4
Dc2.D35	637400	12960	2	lumen	DC	5
Dc2.D35.M	29630	4711	2	mucosa	DC	5
Dc2.D36	374300	49350	2	lumen	DC	6
Dc2.D37	297100	42790	2	lumen	DC	7
Dc2.D37.M	30070	4860	2	mucosa	DC	7
Dc2.D38	321500	11400	2	lumen	DC	8
Dc2.D40	119400	3860	2	lumen	DC	10
Dc2.D40.M	9268	1520	2	mucosa	DC	10
Day0.2	724.2	571.2	3	inoculum	inoculum	-10
Ac3.D18	335.3	172.2	3	lumen	AC	-3
Ac3.D18.M	359.3	77.1	3	mucosa	AC	-3
Ac3.D21	0	0	3	lumen	AC	-2
Ac3.D21.M	4867	306.2	3	mucosa	AC	-2
Ac3.D23	1337	0	3	lumen	AC	-1
Ac3.D23.M	1862	180	3	mucosa	AC	-1
Ac3.D24.S0	1496	6.973	3	lumen	AC	0
Ac3.D24.S1	324200000	81280000	3	lumen	AC	0.1
Ac3.D24.S2	228300000	27600000	3	lumen	AC	0.2
Ac3.D24.S3	99870000	16050000	3	lumen	AC	0.3
Ac3.D24.S4	87610000	1550000	3	lumen	AC	0.4
Ac3.D24.S5	60670000	735000	3	lumen	AC	0.5
Ac3.D25	27600000	1258000	3	lumen	AC	1
Ac3.D25.M	3722000	290100	3	mucosa	AC	1
Ac3.D26	7008000	2805000	3	lumen	AC	2
Ac3.D27	3824000	138000	3	lumen	AC	3
Ac3.D27.M	1389000	21790	3	mucosa	AC	3
Ac3.D28	2354000	224800	3	lumen	AC	4
Ac3.D29	1422000	138400	3	lumen	AC	5
Ac3.D29.M	410500	80890	3	mucosa	AC	5
Ac3.D30	715800	151900	3	lumen	AC	6
Ac3.D31	571600	34800	3	lumen	AC	7
Ac3.D31.M	100800	10300	3	mucosa	AC	7
Ac3.D32	784700	43240	3	lumen	AC	8
Ac3.D34	207200	5755	3	lumen	AC	10
Ac3.D34.M	47920	7907	3	mucosa	AC	10
Tc3.D18	379.9	43.85	3	lumen	TC	-3
Tc3.D18.M	251.5	0	3	mucosa	TC	-3
Tc3.D21	3000	0	3	lumen	TC	-2
Tc3.D21.M	2051	569.2	3	mucosa	TC	-2
Tc3.D23	2068	279.5	3	lumen	TC	-1
Tc3.D23.M	1432	0	3	mucosa	TC	-1
Tc3.D24.S0	1067	773.9	3	lumen	TC	0
Tc3.D24.S1	21880	1361	3	lumen	TC	0.1
Tc3.D24.S2	55910000	11260000	3	lumen	TC	0.2
Tc3.D24.S3	11330000	1004000	3	lumen	TC	0.3
Tc3.D24.S4	7355000	642200	3	lumen	TC	0.4
Tc3.D24.S5	16260000	327400	3	lumen	TC	0.5
Tc3.D25	9071000	636300	3	lumen	TC	1
Tc3.D25.M	65980	8372	3	mucosa	TC	1
Tc3.D26	2593000	532800	3	lumen	TC	2
Tc3.D27	1686000	136100	3	lumen	TC	3
Tc3.D27.M	87910	23530	3	mucosa	TC	3
Tc3.D28	1200000	105800	3	lumen	TC	4
Tc3.D29	753300	17690	3	lumen	TC	5
Tc3.D29.M	67000	8057	3	mucosa	TC	5
Tc3.D30	438600	52840	3	lumen	TC	6
Tc3.D31	320900	29690	3	lumen	TC	7
Tc3.D31.M	50200	1903	3	mucosa	TC	7
Tc3.D32	283900	5872	3	lumen	TC	8
Tc3.D34	70520	6164	3	lumen	TC	10
Tc3.D34.M	10950	1119	3	mucosa	TC	10
Dc3.D18	182.6	0	3	lumen	DC	-3
Dc3.D18.M	441.6	245.5	3	mucosa	DC	-3
Dc3.D21	0	0	3	lumen	DC	-2
Dc3.D21.M	1728	200.4	3	mucosa	DC	-2
Dc3.D23	1735	245.1	3	lumen	DC	-1
Dc3.D23.M	2652	0	3	mucosa	DC	-1
Dc3.D24.S0	762.5	438.6	3	lumen	DC	0
Dc3.D24.S1	20330	2081	3	lumen	DC	0.1
Dc3.D24.S2	6566000	1796000	3	lumen	DC	0.2
Dc3.D24.S3	2002000	440100	3	lumen	DC	0.3
Dc3.D24.S4	1489000	84110	3	lumen	DC	0.4
Dc3.D24.S5	3957000	83310	3	lumen	DC	0.5
Dc3.D25	1587000	161800	3	lumen	DC	1
Dc3.D25.M	43305	1477.85	3	mucosa	DC	1
Dc3.D26	970900	38330	3	lumen	DC	2
Dc3.D27	1299000	160800	3	lumen	DC	3
Dc3.D27.M	36750	5341	3	mucosa	DC	3
Dc3.D28	886400	288200	3	lumen	DC	4
Dc3.D29	375200	5012	3	lumen	DC	5
Dc3.D29.M	35710	1781	3	mucosa	DC	5
Dc3.D30	303300	20040	3	lumen	DC	6
Dc3.D31	222300	28110	3	lumen	DC	7
Dc3.D31.M	25760	3063	3	mucosa	DC	7
Dc3.D32	309300	15530	3	lumen	DC	8
Dc3.D34	53280	12150	3	lumen	DC	10
Dc3.D34.M	9026	959.2	3	mucosa	DC	10

## Sheet: SCFA
sampleID	day_post_inoc	site	donor	acetic_acid	propanoic_acid	2methylpropanoic_acid	butanoic_acid	3methylbutanotic_acid	2methylbutanoic_acid
Day13.AC1.L	-4	AC	BR1	30.7165	11.6067	0.143907	0.821852	0.115783	0.0949034
Day14.AC1.L	-3	AC	BR1	32.8652	10.7809	0.132776	1.4183	0.110831	0.0894928
Day15.AC1.L	-2	AC	BR1	30.5624	13.3842	0.145282	0.743133	0.120112	0.109315
Day17.AC1.L	-1	AC	BR1	34.2241	14.0083	0.164087	0.60793	0.129887	0.10788
Day21.0.AC1.L	0	AC	BR1	38.1449	15.5457	0.193956	0.632663	0.190442	0.158793
Day21.1.AC1.L	0.1	AC	BR1	34.8778	14.1139	0.181118	0.537205	0.173427	0.139978
Day21.2.AC1.L	0.2	AC	BR1	30.2421	10.4335	0.153403	0.44193	0.130931	0.101739
Day21.3.AC1.L	0.3	AC	BR1	36.687	13.8836	0.160902	0.518223	0.141887	0.113587
Day21.4.AC1.L	0.4	AC	BR1	46.2585	15.4934	0.180677	0.599607	0.159843	0.114598
Day21.5.AC1.L	0.5	AC	BR1	34.4222	12.6404	0.151062	0.512578	0.121293	0.0881843
Day22.AC1.L	1	AC	BR1	43.6856	16.205	0.174849	0.737327	0.153494	0.129768
Day23.AC1.L	2	AC	BR1	40.4998	14.6551	0.173913	0.664162	0.154512	0.134392
Day24.AC1.L	3	AC	BR1	49.8208	15.9376	0.197181	0.69338	0.17715	0.135291
Day25.AC1.L	4	AC	BR1	37.9876	15.8118	0.200173	0.680326	0.184794	0.162292
Day26.AC1.L	5	AC	BR1	47.5087	16.7784	0.209162	0.879924	0.190442	0.165596
Day27.AC1.L	6	AC	BR1	43.4519	15.8265	0.188478	0.689389	0.16699	0.136477
Day28.AC1.L	7	AC	BR1	38.4006	15.0775	0.176282	0.600681	0.156161	0.12898
Day29.AC1.L	8	AC	BR1	40.2982	14.6264	0.175637	0.527969	0.158512	0.123332
Day31.AC1.L	10	AC	BR1	34.0728	13.7438	0.175129	0.47285	0.154951	0.130457
Day33.AC1.L	12	AC	BR1	35.3104	14.6126	0.175347	0.490537	0.141791	0.116217
Day34.AC1.L	13	AC	BR1	46.5277	16.2396	0.185128	0.60256	0.154631	0.131859
Day34.1.AC1.L	13.1	AC	BR1	44.5899	15.0312	0.178778	0.56743	0.146728	0.114438
Day34.2.AC1.L	13.2	AC	BR1	33.5472	12.2718	0.149941	0.481152	0.110512	0.082964
Day34.3.AC1.L	13.3	AC	BR1	44.3144	16.1358	0.166377	0.714205	0.123474	0.0905991
Day34.4.AC1.L	13.4	AC	BR1	42.6374	17.063	0.171602	0.601417	0.143422	0.10764
Day34.5.AC1.L	13.5	AC	BR1	37.6709	14.1427	0.149135	0.494222	0.107989	0.0828334
Day35.AC1.L	14	AC	BR1	40.7149	15.7302	0.173062	0.64295	0.153923	0.12568
Day36.AC1.L	15	AC	BR1	39.9748	14.0474	0.165817	0.57056	0.142746	0.116609
Day13.TC1.L	-4	TC	BR1	47.5318	16.5405	0.35955	3.95346	0.329966	0.276555
Day14.TC1.L	-3	TC	BR1	41.9251	16.718	0.352534	4.46227	0.314263	0.272106
Day15.TC1.L	-2	TC	BR1	41.1708	17.4413	0.345515	4.28379	0.316859	0.279103
Day17.TC1.L	-1	TC	BR1	53.2137	20.7657	0.389042	4.56154	0.355684	0.326964
Day21.0.TC1.L	0	TC	BR1	54.0382	22.0044	0.424297	3.77187	0.403119	0.353988
Day21.1.TC1.L	0.1	TC	BR1	50.8679	18.8618	0.393103	3.62693	0.384169	0.360533
Day21.2.TC1.L	0.2	TC	BR1	58.4304	23.6556	0.41753	3.81612	0.387324	0.332342
Day21.3.TC1.L	0.3	TC	BR1	66.5382	22.0808	0.432433	4.24121	0.409751	0.354566
Day21.4.TC1.L	0.4	TC	BR1	48.9982	22.0523	0.420224	4.08168	0.39694	0.367949
Day21.5.TC1.L	0.5	TC	BR1	55.058	19.8458	0.385188	3.78962	0.353608	0.331794
Day22.TC1.L	1	TC	BR1	55.1018	21.1591	0.414661	4.24956	0.395372	0.372683
Day23.TC1.L	2	TC	BR1	52.5344	21.8923	0.405524	3.99672	0.385387	0.351895
Day24.TC1.L	3	TC	BR1	60.6688	23.3481	0.441603	4.27592	0.406145	0.381767
Day25.TC1.L	4	TC	BR1	46.7073	20.438	0.39555	3.66909	0.385841	0.354068
Day26.TC1.L	5	TC	BR1	51.0029	22.7473	0.43739	4.22418	0.416264	0.372189
Day27.TC1.L	6	TC	BR1	65.8339	24.2903	0.472843	4.57778	0.454001	0.398823
Day28.TC1.L	7	TC	BR1	53.6948	21.8463	0.41854	4.16903	0.399089	0.342065
Day29.TC1.L	8	TC	BR1	57.6864	21.9825	0.423982	4.14869	0.403817	0.361081
Day31.TC1.L	10	TC	BR1	56.9015	22.2722	0.406825	3.99725	0.37916	0.33489
Day33.TC1.L	12	TC	BR1	54.2864	19.3651	0.379494	3.75854	0.357304	0.322822
Day34.TC1.L	13	TC	BR1	57.4453	20.1064	0.396742	4.0672	0.363859	0.329542
Day34.1.TC1.L	13.1	TC	BR1	79.8487	25.0568	0.465914	4.82392	0.408294	0.361082
Day34.2.TC1.L	13.2	TC	BR1	49.8503	17.959	0.340422	3.44556	0.30472	0.275521
Day34.3.TC1.L	13.3	TC	BR1	58.0849	22.4417	0.399609	4.26078	0.34967	0.301518
Day34.4.TC1.L	13.4	TC	BR1	52.3053	21.0825	0.383115	4.0471	0.343842	0.287687
Day34.5.TC1.L	13.5	TC	BR1	47.954	20.7172	0.357057	3.70277	0.309316	0.272177
Day35.TC1.L	14	TC	BR1	60.5807	22.9544	0.414404	4.51037	0.369081	0.335689
Day36.TC1.L	15	TC	BR1	49.5817	21.3535	0.375225	4.0863	0.340367	0.301577
Day13.DC1.L	-4	DC	BR1	83.8989	19.623	1.41055	5.91957	1.36833	1.00409
Day14.DC1.L	-3	DC	BR1	69.1359	20.8712	1.1037	6.20616	1.16758	0.868206
Day15.DC1.L	-2	DC	BR1	56.4116	20.1227	1.20993	5.46644	1.19349	0.86942
Day17.DC1.L	-1	DC	BR1	58.225	23.1101	1.33108	5.49346	1.27049	0.927655
Day21.0.DC1.L	0	DC	BR1	58.8043	23.617	1.31813	4.47627	1.20306	0.911859
Day21.1.DC1.L	0.1	DC	BR1	88.16	26.8561	1.57802	5.36787	1.42712	1.06971
Day21.2.DC1.L	0.2	DC	BR1	68.9281	24.8966	1.24131	4.80999	1.18841	0.903284
Day21.3.DC1.L	0.3	DC	BR1	68.0675	21.5914	1.25359	4.48963	1.17172	0.886141
Day21.4.DC1.L	0.4	DC	BR1	85.2014	27.086	1.61878	5.81903	1.53582	1.13194
Day21.5.DC1.L	0.5	DC	BR1	60.778	22.1273	1.22582	4.81919	1.19882	0.906022
Day22.DC1.L	1	DC	BR1	62.896	24.3694	1.38852	5.17803	1.29638	0.972668
Day23.DC1.L	2	DC	BR1	82.0076	28.9187	1.6344	5.88155	1.53295	1.14691
Day24.DC1.L	3	DC	BR1	67.9115	23.7342	1.30585	5.26059	1.35224	1.06371
Day25.DC1.L	4	DC	BR1	84.0674	28.4895	1.5832	5.58907	1.51435	1.13335
Day26.DC1.L	5	DC	BR1	75.2785	27.1903	1.5947	5.62828	1.49037	1.12463
Day27.DC1.L	6	DC	BR1	89.1798	25.8627	1.62395	5.53658	1.48439	1.11688
Day28.DC1.L	7	DC	BR1	66.2478	25.5771	1.62891	5.48193	1.48415	1.09091
Day29.DC1.L	8	DC	BR1	59.8675	24.2673	1.49914	5.00793	1.39744	1.03164
Day31.DC1.L	10	DC	BR1	64.3852	22.4284	1.42984	4.87648	1.37545	1.01876
Day33.DC1.L	12	DC	BR1	68.7103	23.2902	1.47364	4.91726	1.37796	1.01934
Day34.DC1.L	13	DC	BR1	59.3752	23.9666	1.45992	5.04119	1.35969	0.992071
Day34.1.DC1.L	13.1	DC	BR1	49.7512	21.7769	1.35195	4.72191	1.30264	0.938968
Day34.2.DC1.L	13.2	DC	BR1	49.0313	21.019	1.09902	4.41552	1.07225	0.803977
Day34.3.DC1.L	13.3	DC	BR1	63.931	23.4587	1.42942	5.15843	1.3597	1.01679
Day34.4.DC1.L	13.4	DC	BR1	63.4511	24.1424	1.48863	5.07951	1.34998	0.981504
Day34.5.DC1.L	13.5	DC	BR1	49.8353	21.1079	1.1574	4.51042	1.12436	0.836959
Day35.DC1.L	14	DC	BR1	63.4181	20.9157	1.35071	4.86343	1.28723	0.982406
Day36.DC1.L	15	DC	BR1	97.1014	28.4509	1.80269	6.78169	1.6629	1.22209
inoculum2	-10	inoculum	BR2	25.3861	11.8302	0.782869	6.06781	0.867558	0.536536
AC2.D22	-4	AC	BR2	38.0601	17.5188	0.648979	7.99408	1.00252	0.538683
AC2.D24	-3	AC	BR2	41.0176	20.3907	0.871707	8.44634	1.17043	0.715201
AC2.D27	-2	AC	BR2	40.9408	24.037	0.926395	8.71852	1.16093	0.789559
AC2.D29	-1	AC	BR2	29.9629	22.2144	0.892884	8.53985	1.1138	0.799429
AC2.D30.S0	0	AC	BR2	37.5683	24.7941	1.10956	9.97522	1.32758	0.922914
AC2.D30.S1	0.1	AC	BR2	39.3951	24.0615	1.11746	9.97836	1.3223	0.928652
AC2.D30.S2	0.2	AC	BR2	34.3543	20.5287	0.895152	8.41277	1.10271	0.744258
AC2.D30.S3	0.3	AC	BR2	37.4956	22.9161	0.905791	9.21441	1.15724	0.765812
AC2.D30.S4	0.4	AC	BR2	38.2088	24.264	1.01927	10.3293	1.27174	0.855025
AC2.D30.S5	0.5	AC	BR2	33.8794	20.864	0.893767	8.96258	1.09358	0.748533
AC2.D31	1	AC	BR2	38.4913	25.5932	1.26722	12.1483	1.40809	1.04845
AC2.D32	2	AC	BR2	29.3482	22.2368	1.12711	11.0758	1.32261	0.969564
AC2.D33	3	AC	BR2	35.3502	25.6747	1.26988	12.3369	1.37677	1.06589
AC2.D34	4	AC	BR2	33.8519	25.4185	1.25985	11.2854	1.36068	1.01548
AC2.D35	5	AC	BR2	27.2083	23.3632	1.02094	10.5808	1.18695	0.931159
AC2.D36	6	AC	BR2	27.0872	22.3902	1.03884	10.1014	1.24255	0.928531
AC2.D37	7	AC	BR2	27.7403	22.1867	0.980098	10.1195	1.14743	0.902512
AC2.D38	8	AC	BR2	27.721	18.9045	1.1548	9.44168	1.10499	0.821191
AC2.D40	10	AC	BR2	28.8737	22.7145	0.992025	10.8197	1.14515	0.911772
TC2.D22	-4	TC	BR2	50.9986	25.1432	1.49006	15.0375	1.46748	1.02874
TC2.D24	-3	TC	BR2	43.1085	24.4514	1.35927	13.9265	1.41701	0.991389
TC2.D27	-2	TC	BR2	49.87	29.1603	1.5608	14.5995	1.53735	1.1479
TC2.D29	-1	TC	BR2	46.7807	28.7367	1.54829	14.1048	1.49721	1.13881
TC2.D30.S0	0	TC	BR2	48.3723	30.9078	1.72193	15.645	1.68603	1.2738
TC2.D30.S2	0.1	TC	BR2	49.284	31.3603	1.63148	15.2094	1.63745	1.22775
TC2.D30.S3	0.2	TC	BR2	48.011	31.2946	1.71477	15.6598	1.66447	1.25227
TC2.D30.S4	0.3	TC	BR2	39.4646	27.7304	1.44901	14.5924	1.49416	1.12435
TC2.D30.S5	0.4	TC	BR2	46.6282	29.7609	1.62353	15.1731	1.59493	1.20841
TC2.D30.S1	0.5	TC	BR2	48.2196	30.315	1.68539	15.0207	1.63081	1.22954
TC2.D31	1	TC	BR2	49.3586	31.6776	1.70426	16.6458	1.68664	1.27924
TC2.D32	2	TC	BR2	52.0077	33.0811	1.90696	17.8237	1.82709	1.37372
TC2.D33	3	TC	BR2	44.8164	30.4012	1.67583	16.6533	1.63819	1.25944
TC2.D34	4	TC	BR2	36.1287	27.5826	1.49899	15.3687	1.52166	1.16636
TC2.D35	5	TC	BR2	38.4127	28.4533	1.45236	15.4703	1.45582	1.13859
TC2.D36	6	TC	BR2	45.2284	31.4737	1.6486	16.4882	1.62326	1.26395
TC2.D37	7	TC	BR2	45.6995	31.5253	1.67523	16.0248	1.58792	1.28539
TC2.D38	8	TC	BR2	51.2951	33.8501	1.8004	17.4806	1.72009	1.35319
TC2.D40	10	TC	BR2	44.2442	29.7224	1.5542	15.4797	1.5032	1.20878
DC2.D22	-4	DC	BR2	46.8112	23.9445	1.50573	15.6467	1.53946	1.08852
DC2.D24	-3	DC	BR2	56.9585	25.9072	1.64533	14.0469	1.51793	1.09822
DC2.D27	-2	DC	BR2	60.7358	30.0967	1.82975	16.1251	1.72286	1.28175
DC2.D29	-1	DC	BR2	58.1287	31.0363	1.86833	16.8335	1.77742	1.33492
DC2.D30.S0	0	DC	BR2	56.3793	31.7787	1.89506	17.3954	1.84735	1.37829
DC2.D30.S1	0.1	DC	BR2	56.1551	32.2181	1.88244	17.6657	1.87969	1.39933
DC2.D30.S2	0.2	DC	BR2	44.0565	28.7765	1.64038	15.9876	1.68581	1.25604
DC2.D30.S3	0.3	DC	BR2	45.6939	30.3657	1.71387	16.7934	1.74741	1.30472
DC2.D30.S4	0.4	DC	BR2	52.3171	31.6111	1.88702	17.3781	1.83971	1.38131
DC2.D30.S5	0.5	DC	BR2	43.0336	28.2948	1.60984	15.8036	1.64962	1.22529
DC2.D31	1	DC	BR2	55.8899	31.7672	1.84948	17.4926	1.78808	1.35035
DC2.D32	2	DC	BR2	58.4599	32.4717	1.9745	18.3922	1.93363	1.43736
DC2.D33	3	DC	BR2	56.2671	31.9843	1.90386	18.1812	1.86836	1.41688
DC2.D34	4	DC	BR2	57.6089	33.2258	2.03632	18.9366	1.99544	1.49327
DC2.D35	5	DC	BR2	42.8055	28.1064	1.62159	16.3042	1.65282	1.28254
DC2.D36	6	DC	BR2	42.3905	28.6484	1.65708	16.3805	1.72081	1.31555
DC2.D37	7	DC	BR2	53.4644	32.419	1.87215	17.3549	1.80516	1.42195
DC2.D38	8	DC	BR2	45.9466	29.5705	1.67382	16.24	1.73474	1.32893
DC2.D40	10	DC	BR2	52.5692	30.9878	1.78631	16.4493	1.67579	1.35213
inoculum3	-10	inoculum	BR3	3.38329	0.662321	0.195752	0.629251	0.144909	0.118311
AC3.D16	-4	AC	BR3	40.9892	20.4672	0.955819	7.30932	1.19386	0.68902
AC3.D18	-3	AC	BR3	37.2315	19.256	0.91047	7.63402	1.14097	0.661391
AC3.D23	-1	AC	BR3	33.3305	16.7785	0.91637	7.87881	1.12299	0.672058
AC3.D24.S0	0	AC	BR3	40.4149	20.2055	1.28327	10.0481	1.4489	0.892303
AC3.D24.S2	0.2	AC	BR3	33.6438	15.2027	0.924082	7.76848	1.12691	0.664587
AC3.D24.S3	0.3	AC	BR3	38.4338	18.2443	1.00921	8.59586	1.28066	0.73513
AC3.D24.S4	0.4	AC	BR3	39.0492	20.0384	1.22914	10.0975	1.42066	0.866695
AC3.D24.S5	0.5	AC	BR3	35.0389	17.5844	1.09191	9.04055	1.24504	0.773882
AC3.D25	1	AC	BR3	37.2066	20.2246	1.2753	11.0271	1.38474	0.920773
AC3.D26	2	AC	BR3	36.9666	19.8742	1.38432	11.7192	1.46218	0.949323
AC3.D27	3	AC	BR3	33.833	17.5559	1.22153	12.6075	1.30672	0.87921
AC3.D28	4	AC	BR3	34.334	19.5954	1.3913	13.418	1.45096	0.955252
AC3.D29	5	AC	BR3	25.6161	17.8663	1.1014	11.8052	1.18529	0.802878
AC3.D30	6	AC	BR3	33.3989	21.1145	1.32393	12.1338	1.33407	0.896754
AC3.D31	7	AC	BR3	31.9749	20.4693	1.19073	11.2794	1.23122	0.839172
AC3.D32	8	AC	BR3	35.4208	22.9418	1.31527	11.6314	1.37425	0.91145
AC3.D34	10	AC	BR3	34.8413	21.6863	1.2479	11.8182	1.28796	0.881657
TC3.D16	-4	TC	BR3	49.0787	27.4752	1.44471	13.829	1.4279	1.01222
TC3.D18	-3	TC	BR3	47.6378	26.7601	1.43669	13.7455	1.41302	1.00499
TC3.D23	-1	TC	BR3	50.859	27.5696	1.5355	15.3418	1.51866	1.07402
TC3.D24.S0	0	TC	BR3	35.6359	22.8197	1.33865	13.5165	1.3795	0.935151
TC3.D24.S1	0.1	TC	BR3	41.8157	25.2383	1.47108	14.8056	1.48397	1.02399
TC3.D24.S2	0.2	TC	BR3	43.2462	24.4143	1.40044	14.1322	1.4364	0.975765
TC3.D24.S3	0.3	TC	BR3	50.5225	26.6971	1.63715	15.626	1.57387	1.09488
TC3.D24.S4	0.4	TC	BR3	50.0123	26.992	1.65962	16.0932	1.59484	1.11354
TC3.D24.S5	0.5	TC	BR3	50.1531	26.9101	1.63153	15.9462	1.60144	1.11227
TC3.D25	1	TC	BR3	43.6465	25.1039	1.51924	15.2347	1.4607	1.03103
TC3.D26	2	TC	BR3	49.5302	27.7838	1.77509	17.8406	1.70487	1.18407
TC3.D27	3	TC	BR3	44.0009	26.0873	1.61971	17.8986	1.61535	1.1393
TC3.D28	4	TC	BR3	44.7044	25.9127	1.76793	19.09	1.67875	1.17154
S	5	TC	BR3	40.2606	25.3034	1.6228	18.5275	1.57798	1.1311
TC3.D30	6	TC	BR3	38.523	24.9165	1.54916	18.0677	1.53758	1.07677
TC3.D31	7	TC	BR3	43.057	27.7096	1.63471	18.4079	1.60038	1.1488
TC3.D32	8	TC	BR3	42.0682	27.8645	1.6496	17.4517	1.62414	1.15389
TC3.D34	10	TC	BR3	40.1203	26.7002	1.53576	16.3417	1.47772	1.07734
DC3.D16	-4	DC	BR3	57.3226	28.9237	1.75732	15.5945	1.64202	1.18413
DC3.D18	-3	DC	BR3	56.8544	28.9406	1.75675	15.7473	1.68112	1.20099
DC3.D23	-1	DC	BR3	56.0993	28.0625	1.7209	15.6869	1.66333	1.18707
DC3.D24.S0	0	DC	BR3	60.5232	28.6287	1.79053	17.1786	1.77581	1.23104
DC3.D24.S1	0.1	DC	BR3	47.7929	26.1805	1.64075	15.6211	1.66111	1.16437
DC3.D24.S2	0.2	DC	BR3	58.3204	29.0971	1.88596	16.9554	1.81117	1.27743
DC3.D24.S3	0.3	DC	BR3	45.1258	25.3277	1.56645	15.1795	1.61836	1.14136
DC3.D24.S4	0.4	DC	BR3	55.4793	28.5638	1.86939	16.7835	1.81095	1.26811
DC3.D24.S5	0.5	DC	BR3	55.4388	29.1072	1.85218	17.2329	1.83962	1.2933
DC3.D25	1	DC	BR3	58.6748	29.9518	1.90181	18.0525	1.86623	1.32217
DC3.D26	2	DC	BR3	46.8751	26.1443	1.70569	16.9627	1.73718	1.22723
DC3.D27	3	DC	BR3	56.8168	28.3866	1.95151	18.865	1.8345	1.29702
DC3.D28	4	DC	BR3	53.3248	28.282	1.99547	20.8837	1.97503	1.36891
DC3.D29	5	DC	BR3	50.1208	26.4002	1.87619	20.0877	1.78002	1.27446
DC3.D30	6	DC	BR3	48.437	26.1626	1.79542	21.0893	1.79093	1.24297
DC3.D31	7	DC	BR3	44.3854	25.4554	1.75952	19.039	1.68346	1.2162
DC3.D32	8	DC	BR3	53.1028	29.1813	2.05968	21.2738	1.92672	1.36148
DC3.D34	10	DC	BR3	46.5416	27.8115	1.73657	18.8607	1.69498	1.23742
